# Supplementary material for: Contrasting effects of pollinators on the pollination success of floral morphs of a distylous bowl-shaped flower
Source: Ann Bot. 2025 Nov 3;137(3):713–24. doi: 10.1093/aob/mcaf281 (PMC12933682; doi:10.1093/aob/mcaf281)
Supplement: mcaf281_Supplementary_Data [file mcaf281_supplementary_data.zip]

Archive with 3 entries (3 files):
- Supplementary_Figures.pdf
- Supplementary_Information.pdf
- Supplementary_Tables_Reviewed.pdf
